# Supplementary material for: Successful Ultrasound-Guided Superficial Cervical Plexus Block Treatment for Head and Neck Pain with an Unusually Delayed Onset Following Ventriculoperitoneal Shunt: A Case Report
Source: Medicina (Kaunas). 2023 Oct 28;59(11):1909. doi: 10.3390/medicina59111909 (PMC10673198; doi:10.3390/medicina59111909)
Supplement: Supplementary file 1 [file medicina-59-01909-s001.zip]

Archive with 1 entries (1 files):
- Video S1:Ultrasonography of the friction of branches of the superficial cervical plexus.mp4
